# Supplementary material for: Experience of Virtual Help in a Simulated BCI Stroke Rehabilitation Serious Game and How to Measure It
Source: Sensors (Basel). 2025 Apr 26;25(9):2742. doi: 10.3390/s25092742 (PMC12074238; doi:10.3390/s25092742)
Supplement: Supplementary file 1 [file sensors-25-02742-s001.zip]

Archive with 3 entries (3 files):
- supplementary_material_S1.pdf
- supplementary_material_S2.pdf
- supplementary_tableS1.pdf
